# Supplementary material for: Factors affecting the nesting success of Swainson's Thrush (Catharus ustulatus) along an elevational gradient
Source: Ecol Evol. 2024 Jan 17;14(1):e10738. doi: 10.1002/ece3.10738 (PMC10792399; doi:10.1002/ece3.10738)
Supplement: Supplementary file 1 — Appendix S1 [file ECE3-14-e10738-s001.zip]

Archive with 7 entries (7 files):
- NestData_21.xlsx
- Nestinit1921.numbers
- NestSurvivalAnalysis_Deckel.Rmd
- README.md
- realtemp.csv
- Supplementary_Material_SWTHmanuscript(1).docx
- weatherdata.csv
