# Supplementary material for: Factors affecting the nesting success of Swainson's Thrush (Catharus ustulatus) along an elevational gradient
Source: Ecol Evol. 2024 Jan 17;14(1):e10738. doi: 10.1002/ece3.10738 (PMC10792399; doi:10.1002/ece3.10738)
Supplement: Supplementary file 1 — Appendix S1 [file ECE3-14-e10738-s001.zip › NestData_21.xlsx]

## Sheet: Sheet1
NestID	site	FirstFound	LastPresent	LastChecked	Fate	Year	elev_bin	elevation	AgeFound	NestAge
JEFFJC2	JEFF	12	20	23	1	2016	low	577	5	-7
BEFKL1	BEF	13	19	25	1	2019	BEF	329	5	-8
JEFFDK2	JEFF	9	23	26	1	2018	med	746	5	-4
JEFFJC1	JEFF	2	25	28	1	2016	low	638	8	6
JEFFSD4	JEFF	18	27	29	1	2019	med	730	2	-16
JEFFHW3	JEFF	14	27	29	1	2019	med	869	6	-8
JEFFJC4	JEFF	26	31	31	0	2016	med	779	11	-15
JEFFHW10	JEFF	22	27	32	1	2019	low	567	18	-4
JEFFLB10	JEFF	22	27	32	1	2019	med	881	17	-5
JEFFHT9	JEFF	33	33	33	0	2018	high	1094	27	-6
JEFFHT4	JEFF	15	33	33	0	2018	high	1161	11	-4
JEFFSD10	JEFF	33	35	35	0	2018	high	982	24	-9
BEFKL2	BEF	25	32	35	1	2019	BEF	270	18	-7
JEFFLB9	JEFF	31	32	35	1	2019	high	1088	18	-13
JEFFJC3	JEFF	20	22	36	1	2016	med	717	6	-14
JEFFHT6	JEFF	32	38	38	0	2018	med	883	21	-11
JEFFLB2	JEFF	14	35	38	1	2019	med	744	4	-10
JEFFHW18	JEFF	33	36	39	1	2019	med	876	23	-10
JEFFSD6	JEFF	24	40	40	0	2019	high	923	17	-7
JEFFLB1	JEFF	12	40	40	0	2019	high	996	3	-9
JEFFDK1	JEFF	23	41	41	0	2016	high	941	8	-15
BEFDK2	BEF	33	38	41	1	2019	BEF	311	17	-16
JEFFLB7	JEFF	26	41	41	0	2019	low	687	11	-15
BEFHT6	BEF	33	42	42	0	2018	BEF	319	18	-15
JEFFHW23	JEFF	40	40	43	1	2019	low	538	23	-17
JEFFSD1	JEFF	12	43	43	0	2019	med	712	1	-11
BEFLB1	BEF	18	45	45	0	2019	BEF	333	4	-14
JEFFSD2	JEFF	12	45	45	0	2019	med	802	1	-11
JEFFLB8	JEFF	31	45	45	0	2019	high	1094	13	-18
JEFFKL6	JEFF	43	51	51	0	2019	high	1146	26	-17
JEFFHW24	JEFF	40	48	52	1	2019	low	542	4	-36
BEFLB5	BEF	41	60	60	0	2019	BEF	281	5	-36
JEFFBM5	JEFF	16	18	18	1	2021	med	761	5	-11
JEFFBM6	JEFF	23	33	36	1	2021	high	1140	16	-7
JEFFES3	JEFF	15	17	20	1	2021	low	564	7	-8
JEFFES4	JEFF	5	24	27	1	2021	low	661	1	-4
JEFFES1	JEFF	1	3	5	1	2021	low	655	2	1
JEFFES2	JEFF	11	18	30	1	2021	med	864	5	-6
JEFFBM1	JEFF	14	30	36	1	2021	high	930	10	-4
JEFFBM4	JEFF	16	30	33	1	2021	med	769	8	-8
JEFFES5	JEFF	27	31	36	1	2021	high	1003	21	-6
JEFFES6	JEFF	29	30	33	1	2021	low	550	5	-24
JEFF21SD3	JEFF	19	29	33	1	2021	low	582	11	-8
JEFF21SD4	JEFF	37	38	38	0	2021	low	582	31	-6
JEFF21SD1	JEFF	11	29	33	1	2021	med	775	7	-4
JEFF21SD2	JEFF	11	27	30	1	2021	med	883	7	-4
JEFF21HW1	JEFF	11	33	33	0	2021	med	848	9	-2
JEFF21HW2	JEFF	21	31	34	1	2021	high	950	14	-7
JEFF21HW3	JEFF	29	30	30	0	2021	low	652	27	-2
JEFFBM8	JEFF	52	60	62	0	2021	high	1087	15	-37
BEFBM3	BEF	53	53	53	0	2021	BEF	313	28	-25
JEFFBM2	JEFF	16	33	35	0	2021	med	759	16	0
JEFF21BM3	JEFF	16	33	35	0	2021	med	755	12	-4
BEFES1	BEF	35	50	53	1	2021	BEF	348	7	-28
JEFFES7	JEFF	50	60	63	1	2021	high	1081	18	-32
BEFBM1	BEF	22	38	41	0	2021	BEF	330	8	-14
BEFBM2	BEF	44	56	59	1	2021	BEF	310	14	-30
JEFFBM7	JEFF	37	43	46	1	2021	low	570	7	-30
