# Supplementary material for: Factors affecting the nesting success of Swainson's Thrush (Catharus ustulatus) along an elevational gradient
Source: Ecol Evol. 2024 Jan 17;14(1):e10738. doi: 10.1002/ece3.10738 (PMC10792399; doi:10.1002/ece3.10738)
Supplement: Supplementary file 1 — Appendix S1 [file ECE3-14-e10738-s001.zip › NestSurvivalAnalysis_Deckel.Rmd]

---
title: "Nest Survival Analysis"
author: "S. Deckel"
date: "11/5/2020"
output: html_document
---
#### DAILY SURVIVAL ANALYSIS WITH RMARK ####
## i start by loading the data in. NOCC is 59
##Run all of this before moving on:
```{r setup, include=FALSE}
#install.packages("RMark")
#install.packages("ggplot2")
library(RMark)
library(chron)
library(ggplot2)
library(ggpubr)
library(tidyverse)
library(dplyr)
library(tidyr)
library(magrittr)
install.packages("GGally")
library(GGally)
knitr::opts_chunk$set(echo = TRUE)
?killdeer
```

Lets begin with all years (2016-2021) of data. NOCC = 63

```{r loading data etc, warning=FALSE}
setwd("C:/Users/Hunter/Desktop/Nest")

#2016 to 2019
surv<-read.csv("EncounterHistory.csv")
nestdata<- read.csv("NestData.csv")
#with 2021 data too
nestdata21<-read.csv("NestData_21.csv")
str(surv)
colnames(surv)
names(surv)[names(surv) == "?..NestID"] <- "NestID" #renaming the column name
str(surv)
#nestdata<- merge(nestingdata, surv, by.x="NestID")
str(nestdata21)
summary(nestdata21)
names(nestdata21)


#formatting column names
#colnames(nestdata)[1]<-c("NestID")
colnames(nestdata21)
#colnames(nestdata21)[1:7]<-c("NestID","FirstFound" , "LastPresent" , "LastChecked", "Fate", "Year", "Elevation","AgeFound", "NestAge" )
nestdata21[,6]<-as.factor(nestdata21[,6]) ##fate
nestdata21[,7]<-as.factor(nestdata21[,7]) ##year
nestdata21[,7]<-as.integer(nestdata21[,7]) #changing this back to numeric
str(nestdata21)
nestdata21<-nestdata21[c(1:58),] #removing blank rows
str(nestdata21)
nestdata21<-nestdata21[,c(1:11)] #removing last two columns 

```

Testing for collinearity

```{r Testing for collinearity, warning=FALSE}
#install.packages("ggpubr")
#library("ggpubr")
#Now to see if the variables are normally distributed
ggplot(nestdata21, aes(elevation, NestAge)) +
  geom_point() +
  geom_smooth(method = "lm", se= FALSE)

shapiro.test(nestdata21$elevation) # p-value = 0.095. We can assume normality here
shapiro.test(nestdata21$NestAge) #p-value = 0.0006. not-normal
shapiro.test(nestdata21$AgeFound) #p-value = 0.003. We can assume normality 
shapiro.test(weather2$precip) #p-value = 0.00002, normal
shapiro.test(weather2$m_per_hr)#normal
shapiro.test(weather2$precip) #normal
shapiro.test(weather2$mean_temp) #not normal
shapiro.test(weather2$temp_range) #normal
shapiro.test(weather2$min_temp) #not normal


#elevation
ggqqplot(nestdata21$elevation, ylab= "Elevation")
#Nest age found
ggqqplot(nestdata21$AgeFound, ylab="Age found")
#we can confirm they're normally distributed 
#let's look at the other

ggqqplot(nestdata21$NestAge, ylab= "Nest Age")
#this one looks OK too..I might use it


#Pearson first 
ggscatter(nestdata21, x="elevation", y= "AgeFound",
          add="reg.line", conf.int=TRUE,
          cor.coef=TRUE, cor.method = "pearson",
          xlab="Elevation (m)", ylab= "Age Found")

res <- cor.test(nestdata21$elevation, nestdata21$AgeFound, 
                method = "pearson")
res #the p-value is 0.209 and cor. coef of 0.167
cor.test(precip21$elevation, precip21$precip, method="pearson")
#the ggscatter plot above shows the same thing honestly
#anyway, this means they're NOT correlated, and we can use them in the same model

cor.test(weather2$elevation, weather2$min_temp, method="pearson") #correlated
cor.test(weather2$elevation, weather2$mean_temp, method="pearson") #correlated
cor.test(weather2$elevation, weather2$precip, method="pearson") #not correlated
cor.test(weather2$elevation, weather2$m_per_hr, method="pearson") #not correlated
cor.test(weather2$elevation, weather2$min_temp, method="spearman") #correlated


```

Moving on to setup and competing models for 2016-2019 and 2021 nests
With temporal variables (time, quadratic time, age, year) and elevation
```{r Setup and code for ALL competing models, warning=FALSE, message=FALSE}
#when i say all I mean 2016-2019, 2021 nests/data
setup.parameters("Nest", "S", check=TRUE)

str(nestdata21)
nest.process<-process.data(nestdata21, model = "Nest", nocc=63)
nest.ddl<-make.design.data(nest.process)

nest.ddl$S$TT<-as.numeric(nest.ddl$S$Time)^2

str(nestdata21)
# Write a function for evaluating a set of competing models
run.nestdata21<-function()
{

# A model of constant daily survival rate (DSR)
Dot=mark(nestdata21, nocc=63,model="Nest",model.parameters=list(S=list(formula=~1)))
    
# DSR and day of season
TimeTrend=mark(nestdata21,nocc=63,model="Nest",model.parameters=list(S=list(formula=~Time)))

#DSR varies quadtratically over time
QuadTimeTrend=mark(nest.process, ddl=nest.ddl, nocc=63, model="Nest",
        model.parameters=list(S=list(formula=~TT)))

#Year
Yearall=mark(nest.process, ddl=nest.ddl, nocc=63, model="Nest",
        model.parameters=list(S=list(formula=~Year)))

#Elevation
elevation=mark(nest.process, ddl=nest.ddl, nocc=63,
               model="Nest", 
               model.parameters=list(S=list(formula=~elevation)))

##Age
Age=mark(nestdata21,nocc=63,model="Nest",model.parameters=list
           (S=list(formula=~NestAge)))

##Return model table and list of models
return(collect.models() )
}

nestdata21.results=run.nestdata21()


```

Create object for AIC table from above models
```{r AIC, warning=FALSE, message=FALSE}

#### RESULTS:####
nestdata21.results

#looks like the best model is linear time. Though DSR isn't far behind.
names(nestdata21.results) #review the names of the models
str(nestdata21.results, 1)
nestdata21.results$results$beta
nestdata21.results$TimeTrend
nestdata21.results$Dot
nestdata21.results$elevation
nestdata21.results$Age
nestdata21.results$Year
#more of this code below

```
Examine the output for the competing models:

```{r DSR constant, warning=FALSE, message=FALSE}
#~~~~~~~~~~~~~~~## Examine output for constant DSR model ##~~~~~~~~~~~~~~~~~~~~#> 
nestdata21.results$Dot# print MARK output to designated text editor

plogis(2.9332338)^28  #Probability of survival is 23% across the entire duration  
#to get this, you find the intercept beta and ^28 means entire nesting period 
nestdata21.results$Dot$results$beta #on the logit scale 
nestdata21.results$Dot$results$real
```

```{r Age, warning=FALSE, message=FALSE}
#~~~~~~~~~~~~~~~## Examine output for Age ##~~~~~~~~~~~~~~~~~~~~#> 
nestdata21.results$Age# print MARK output to designated text editor> 
nestdata1.results$Age$results$beta #on the logit scale 
plogis(3.0829195)^28 #daily survival is 28%. 
nestdata1.results$Dot$results$real# view estimated DSR estimate in R on the regular 0-1 scale
nestdata1.results$results$derived 
```

```{r Elevation, warning=FALSE, message=FALSE}
#~~~~~~~~~~~~~~~## Examine output for Elevation ##~~~~~~~~~~~~~~~~~~~~#> 
nestdata21.results$elevation # print MARK output to designated text editor> 
nestdata21.results$elevation$results$beta #on the logit scale 
plogis(2.5956199000)^28 #daily survival is 13%. 
nestdata1.results$Elevation$results$real
```

```{r time trend, warning=FALSE, message=FALSE}
#~~~~~~~~~~~~~~~## Examine output for time trend model ##~~~~~~~~~~~~~~~~~~~~#>
nestdata21.results$TimeTrend #is not significant
nestdata21.results$TimeTrend$results$beta #logit scale
plogis(3.796369)^28 #probability of surviving throughout the one season is 52%
nestdata21.results$TimeTrend$results$real
str(nestdata21.results)

###Plotting linear time across all years ###
#using this process data
nest.process<-process.data(nestdata21, model = "Nest", nocc=63)
nest.ddl<-make.design.data(nest.process)

##Linear Time for all years
mod.time.all<-RMark::mark(nest.process, ddl=nest.ddl,
                     model="Nest", model.parameters = list(
                       S=list(formula=~Time)
                     ))
mod.time.all
prod(get.real(mod.time.all, "S", se=TRUE)$estimate)
plotdata.timeall<- get.real(mod.time.all, "S", se=TRUE)
plot.timetrendall<-ggplot(data=plotdata.timeall, aes(x=time, y=estimate, group=1)) + 
  ggtitle("Linear trend of time (2016-2021) and DSR") +
  geom_line()+
  geom_ribbon(aes(x=time, ymin=lcl, ymax=ucl), alpha=0.2) +
  scale_x_discrete(breaks=seq(0, 65, 5)) +
  labs(x = expression("Time of Season"), y = "Daily Survival Rate (DSR)")
plot.timetrendall 

```

##Moving on to abiotic covariates (rain and temperature) as well as including initiation date in analysis**

Adding initiation date meant I had to remove 3 nests since I don't know initiation date for them (ie nests were found during incubation and failed before initiation date could be determined). So we're loading in a new .csv file, as well as loading in temp and precipitation data, and processing to create design data/ddl

``` {r weather covariates with 19 and 21 nests, warning=FALSE}
##Loading in new dataframe with 2019 and 2021 nests to do initiation date and weather #covariates
init<-read.csv("Nestinit1921.csv")
str(init)
#year and fate a factor
init$Year=factor(init$Year)#year a factor
init$Fate=factor(init$Fate)#Fate a factor
names(init)[names(init)=="group"]="elev_bin"
str(init)

#loading weather data
weather3<-read.csv("weatherdata3.csv")
str(weather3)
weather3<-weather3[,c(1:19)]
weather3$Year=factor(weather3$Year)
names(weather3)[names(weather3)=="elev_bin"]="group"

#processing data with weather included
init.pr<- process.data(init, nocc=63, model="Nest", group=("elev_bin"))
init.ddl<-make.design.data(init.pr)
init.ddl$S<- merge_design.covariates(init.ddl$S, weather3, bygroup=TRUE)

#quadratic time
init.ddl$S$TT<-as.numeric(init.ddl$S$Time)^2
init.ddl
##Building models ##
run.survival.init<-function()
{
  
  # A model of constant daily survival rate (DSR) all nests
  Dotinit=mark(init.pr, nocc=63, model="Nest",model.parameters=list(S=list(formula=~1)))
  
  # DSR and day of season
  TimeTrendinit=mark(init.pr,nocc=63,model="Nest",model.parameters=list(S=list(formula=~Time)))
  
  #Quad time trend
  QuadTTinit=mark(init.pr, ddl=init.ddl, nocc=63, model="Nest",
              model.parameters=list(S=list(formula=~TT)))
  
  #Year
  Yearinit=mark(init.pr, ddl=init.ddl, nocc=63, model="Nest", 
               model.parameters=list(S=list(formula=~Year)))
  
  #DSR and Elevation
  Elevationinit=mark(init.pr, ddl=init.ddl, nocc=63, model="Nest", model.parameters=list(S=list(formula=~elevation)))
  
  ##DSR and Age
  Ageinit=mark(init.pr,nocc=63,model="Nest",model.parameters=list
           (S=list(formula=~NestAge)))

  #Precipitation
  Raininit=mark(init.pr,ddl=init.ddl, nocc=63, model.parameters=list(S=list(formula=~precip)))
  Raininit
   Minimum daily temperature
  MinTempInit=mark(init.pr,ddl=init.ddl, nocc=63, model.parameters=list(S=list(formula=~min_temp)))
 
  #Temp Range 
  RangeInit=mark(init.pr,ddl=init.ddl, nocc=63, model.parameters=list(S=list(formula=~temp_range)))
  
  #Elevation and intensity interaction
  ElevInten=mark(init.pr,ddl=init.ddl, nocc=63, model.parameters=list(S=list(formula=~elevation*m_per_hr)))
  
  #Temperature 
  Tempinit=mark(init.pr,ddl=init.ddl, nocc=63, model.parameters=list(S=list(formula=~mean_temp)))
  
  #Time and year
  TimeYear=mark(init.pr, ddl=init.ddl, nocc=63, 
                model.parameters=list(S=list(formula=~Time*Year)))
  
  #intensity
  Inten=mark(init.pr, ddl=init.ddl, nocc=63, 
                model.parameters=list(S=list(formula=~m_per_hr)))
  Inten
  #initiation date
  Init=mark(init.pr, ddl=init.ddl, nocc=63, model="Nest", model.parameters=list(S=list(formula=~init_jul)))
  
  #Elevation and minimum daily temp
  ElevMinTemp=mark(init.pr,ddl=init.ddl, nocc=63, model.parameters=list(S=list(formula=~min_temp*elevation)))

  ##Return model table and list of models
  return(collect.models() )
}
#### RESULTS WITH ALL MODELS ####
survival.results.init=run.survival.init()
ElevMinTemp
 ##Other interaction effects we're interested in
  ElevInit=mark(init.pr, ddl=init.ddl, nocc=63, model="Nest",
                model.parameters=list(S=list(formula=~elevation*init_jul)))
  
  ElevTime=mark(init.pr,ddl=init.ddl, nocc=63, model.parameters=list(S=list(formula=~elevation*Time)))
  
  ElevAge=mark(init.pr,ddl=init.ddl, nocc=63, model.parameters=list(S=list(formula=~elevation*NestAge)))
  
  #Rain intensity and Cum Precip
  IntenPrecip=mark(init.pr,ddl=init.ddl, nocc=63, model.parameters=list(S=list(formula=~m_per_hr*precip)))
  
  #Rain Intensity and nest age
  IntenAge=mark(init.pr,ddl=init.ddl, nocc=63, model.parameters=list(S=list(formula=~m_per_hr*NestAge)))
  IntenAge
  #Elevation and mean temp
  ElevAvg=mark(init.pr,ddl=init.ddl, nocc=63, model.parameters=list(S=list(formula=~elevation*mean_temp)))
  ElevAvg
  #Precip and intensity
  PrecipInten=mark(init.pr,ddl=init.ddl, nocc=63, model.parameters=list(S=list(formula=~precip*m_per_hr)))
  PrecipInten
  #NestAge and intensity
  AgeInten=mark(init.pr,ddl=init.ddl, nocc=63, model.parameters=list(S=list(formula=~NestAge*m_per_hr)))
  
  #Time*precip
  TimePrecip=mark(init.pr,ddl=init.ddl, nocc=63, model.parameters=list(S=list(formula=~Time*precip)))

  ElevationInten=mark(init.pr, ddl=init.ddl, nocc=63, model.parameters=list(S=list(formula=~elevation*m_per_hr)))
  ElevationInten
  
TimePrecip
AgeInten  
PrecipInten
ElevAvg
IntenAge
IntenPrecip    
ElevMin ## UMMM SUPPORT LOL 
ElevInit
ElevTime
ElevAge
MinTempInit
ElevInten

###Examining outputs###
survival.results.init$Dotinit
survival.results.init$inten_precip #not sig
survival.results.init$age_inten
survival.results.init$TimeTrendinit #NOT SIG
survival.results.init$Elevationinit
survival.results.init$QuadTTinit
survival.results.init$Yearinit
survival.results.init$Init
survival.results.init$Tempinit
survival.results.init$RainEventInit
survival.results.init$YearRainevent
survival.results.init$RangeInit
survival.results.init$Binary
survival.results.init$Ageinit
survival.results.init$ElevInten
Raininit
Inten#maybe mm per hour?
survival.results.init$Intensity_inter
ElevInten


#plot for linear time
mod.time.init<-RMark::mark(init.pr, ddl=init.ddl,
                     model="Nest", model.parameters = list(
                       S=list(formula=~Time)))
mod.time.init
prod(get.real(mod.time.init, "S", se=TRUE)$estimate)
plotdata.timeinit<- get.real(mod.time.init, "S", se=TRUE)

```


Since minimum daily temperature and elevation negatively affected DSR, we want to look further into this relationship. We held elevation constant while evaluating how min. daily temp. affected DSR

```{r}
library(ggplot2)
install.packages("marginaleffects")
library(marginaleffects)

ElevMinhypoth=mark(init.pr,ddl=init.ddl, nocc=63, model.parameters=list(S=list(formula=~elevation*min_temp)))

data.predict<-data.frame(min_temp=rep(c(-2:26)), elevation =
                           rep(c(281, 500, 800, 1200), each = 29))

real.temp<-predict_real(ElevMinhypoth, init.ddl$S[1,,drop=FALSE], "S", data=data.predict,replicate=TRUE)
real.temp
str(real.temp)
```


```{r}
#to make things less complex here, I loaded another dataframe in
newtemp<-read.csv("realtemp.csv")
str(newtemp)
newtemp$elevation=factor(newtemp$elevation)

.First <- function() {
  options(
    repos = c(CRAN = "http://cran.rstudio.com/"),
    browserNLdisabled = TRUE,
    deparse.max.lines = 2)
}

if (interactive()) {
  suppressMessages(require(devtools))
}

#### Restart R before continuing ####
install.packages("devtools.zip", repos = NULL)

xlab1 <- "Minimum Daily Temperature (°C)"

LINES <- c("281" = "longdash", "500" = "dotted", "800" = "twodash", "1200" = "dotdash")
LegendTitle = "Elevation(m)"

pred.plot2 <- ggplot(newtemp, aes(x = min_temp, y = real)) + #can add linetype(elevation)
  geom_line(size = 0.75, aes(colour=elevation)) +
  scale_color_viridis_d()+
  geom_ribbon(aes(ymin = lcl,
                  ymax = ucl),
              alpha = 0.2) +
  xlab(xlab1) +
  ylab("Estimated DSR (95% CI)") +
  scale_fill_manual("Elevation(m)") +
  guides(fill=guide_legend(title="New Legend Title")) +
  xlim(3, 19) +
  ylim(0.1, 1) +
  facet_grid(~ elevation)+
  theme_bw()+ 
  theme(legend.position = "none", strip.text.x = element_text(size = 15),
                   axis.text=element_text(size=15)) +
              theme(axis.title=element_text(size=15))
pred.plot2
```

Plotting DSR and rain intensity

```{r trying to create plots... , warning=FALSE}

### Let's do intensity ##
Inten=mark(init.pr, ddl=init.ddl, nocc=63, 
                model.parameters=list(S=list(formula=~m_per_hr)))
Inten
s.inten<- coef (survival.results.init$Inten)
s.inten
inten.minrange<-seq(min(weather3$m_per_hr), max(weather3$m_per_hr,0.5))
logit.values.inten<-s.inten[1,1] + inten.minrange * s.inten[2,1]

exp(0.965)

#get betas from all models
getBetas<-function(models){
  betatable<-data.frame(NULL)
  for(i in 1:length(models)) {
    betas<-models[[i]]$results$beta
    betas$parameter <-dimnames(models[[i]]$results$beta)[[1]]
    betas$model<-models[[i]]$model.name
    betas$AICc<-models[[i]]$results$AICc
    betatable<-rbind(betatable,betas)
  }
  return(betatable)
}

library(dplyr)
#calculate upper and lower 95CIs limits
deriv.in<-matrix(1, ncol=2, nrow=length(inten.minrange))
deriv.in[,2]<-inten.minrange
std.errors.inten<-sqrt(diag(deriv.in%*%survival.results.init$Inten$results$beta.vcv[1:2,1:2]
                      %*%t(deriv.in)))
lcl.logit.in<-logit.values.inten-1.96*std.errors.inten
ucl.logit.in<-logit.values.inten+1.96*std.errors.inten

tintenmodel<-data.frame(Surv=plogis(logit.values.inten),
                      inten.minrange=inten.minrange,
                      LCL=plogis(lcl.logit.in),
                      UCL=plogis(ucl.logit.in))

#plot
tintenplot<-ggplot(data = tintenmodel, aes(x = inten.minrange, y=Surv, ymin = 0.1, ymax = 1)) +
  geom_ribbon(aes(ymin = LCL, ymax = UCL), alpha = 0.2) +
  geom_line(size = 0.8) + 
  theme_classic() +
  scale_x_continuous(limits = c(min(weather3$m_per_hr),max(weather3$m_per_hr)),
      breaks = seq(ceiling(min(weather3$m_per_hr)),floor(max(weather3$m_per_hr)),2)) +
  scale_y_continuous(breaks = seq(0,1,0.05)) +
  labs(x = expression(x="Rain Intensity (mm/hour)"), 
       y=expression(y= "Daily Survival Rate (95% CI)")) +
  theme(legend.position = c(0.7,0.3),
        text = element_text(size = 15))
ggsave("tintenplot.jpeg", width=7, height = 5)
tintenplot

```

Historgram for supplementary material (rain intensity)

``` {r creating histogram for intensity, warning = FALSE}

#separating data by year
weather3<-read.csv("weatherdata3.csv")
weather3$bin=factor(weather3$bin)

rain_inten19 <- weather3 %>%
  group_by(Year) %>%
  filter(!any(Year == "2021"))

rain_inten21 <- weather3 %>%
  group_by(Year) %>%
  filter(!any(Year == "2019"))
rain_inten19
rain_inten21
str(weather3)
#weather2$bin_f=factor(weather2$bin, levels=c("BEF", "Low", "Med", "High"))

#julian date and m_per_hr 
#2019
site.names19<-c("BEF", "High Jeff", "Low Jeff", "Med Jeff")
names(site.names19)<-c("BEF", "high", "low", "med")

intenplot19<-ggplot(rain_inten19, aes(x=julian_date, y=m_per_hr, fill=bin)) +
  geom_bar(stat="identity", width = 0.7) +
  facet_wrap(~bin, ncol=2, labeller = labeller(bin=site.names19)) +
  labs(x = expression("Ordinal Date"), y = "Rain Intensity (mm/hour)") +
  theme(legend.position="none", strip.text.x=element_text(size = 10))+
  ggtitle ("Rain Intensity (2019)")
intenplot19

#2021
site.names21<-c("BEF", "High Jeff", "Low Jeff", "Med Jeff")
names(site.names21)<-c("BEF", "high", "low", "med")

intenplot21<-ggplot(rain_inten21, aes(x=julian_date, y=m_per_hr, fill=bin)) +
  geom_bar(stat="identity", width = 0.7) +
  facet_wrap(~bin, ncol=2, labeller = labeller(bin=site.names21)) +
  labs(x = expression("Ordinal Date"), y = "Rain Intensity (mm/hour)") +
  theme(legend.position="none", strip.text.x=element_text(size = 10)) +
  ggtitle ("Rain Intensity (2021)")
intenplot21
```
