# Supplementary material for: Factors affecting the nesting success of Swainson's Thrush (Catharus ustulatus) along an elevational gradient
Source: Ecol Evol. 2024 Jan 17;14(1):e10738. doi: 10.1002/ece3.10738 (PMC10792399; doi:10.1002/ece3.10738)
Supplement: Supplementary file 1 — Appendix S1 [file ECE3-14-e10738-s001.zip › README.md]

# Nest Survival dataset for Swainson's thrush (*Catharus ustulatus*) along an elevation gradient in New Hampshire
---

Data contains appropriate contexts used for rMark daily nest survival analysis. There are several data files within this dryad: an excel file (NestData_21.xlsx) that is the nest data for all years collected (2016-2019, and 2021). We also have a separate nest survival data set that includes nests from years we collected weather variables (2019 and 2021; Nestinit1921.numbers). There are also two .csv files included: one has all weather data (weatherdata3.csv) and the other is the predicted data used to create the figure necessary to describe the interaction effect (realtemp.csv). Lastly, there's a rmarkdown file labeled (NestSurvivalAnalysis_Deckel.Rmd) which outlines the code used to run the analyses. Finally, we've included a few potentially helpful supplementary documents (Supplementary_Material_SWTHmanuscript.docx)

## Description of the Data and file structure

Nest survival data for all years (NestData_21.xlsx) and just for 2019 and 2021 (Nestinit1921.csv) is organized to include all information needed to determine daily probability survival, including site (JEFF = Mt. Jefferson, BEF = Bartlett Experimental Forest), FirstFound (date the nest was first found), LastPresent (last known date the nest was active), LastChecked (last date the nest was checked), Fate (0 or 1; successful/failed nest), elev_bin (grouped data to include the year and elevation bin) Year (the year the nest was monitored), elevation (in meters), AgeFound (the age, in days, the nest was found), NestAge (approximately how old the nest was when we found it), and init_jul (nest initiation in julian date). 

Temperature and precipitation data (weatherdata.csv) have columns that include date, group (year and elevation bin, i.e., BEF2019 = Bartlett experimental forest in 2019), bin (i.e., "BEF" = Bartlett experimental forest), precip (i.e., daily precipitation in mm), elevation (in meters), year, julian date, time (a covariate used by rMark to match weather data with daily survival), mean daily temperature, minimum daily temperature, and temperature range (all in celcius), and m_per_hour (mm of rain per hour, i.e., daily rain intensity). 

Predicted temperature variables for the interaction effect model are in the (realtemp.csv) file. This includes the elevation when held constant (in meters), the minimum daily temperature variable (0-26 degrees celsius), the daily survival rate estimate (i.e. real), and the standard error (se) and upper and lower confidence intervals for these (lcl and ucl). 

We've included an rmarkdown of the code we ran to complete the analyses (NestSurvivalAnalysis_Deckel.Rmd). All files included here should be what users need if they want to replicate the code. Users will need to have R studio and rMark install in order to run code. Required information needed for rMark nest survival can be found in Appendix C in the nest survival guide here: http://www.phidot.org/software/mark/docs/book/pdf/chap17.pdf
