# Supplementary material for: Factors affecting the nesting success of Swainson's Thrush (Catharus ustulatus) along an elevational gradient
Source: Ecol Evol. 2024 Jan 17;14(1):e10738. doi: 10.1002/ece3.10738 (PMC10792399; doi:10.1002/ece3.10738)
Supplement: Supplementary file 1 — Appendix S1 [file ECE3-14-e10738-s001.zip › realtemp.csv]

group	elevation	min_temp	real	se	lcl	ucl
BEF	281	0	0.50661159	0.346703058	0.06343641	0.939634612
BEF	281	1	0.562813332	0.313076132	0.096103632	0.939713288
BEF	281	2	0.617447372	0.273685726	0.14279438	0.939897947
BEF	281	3	0.669266065	0.231582139	0.206566899	0.940222083
BEF	281	4	0.717279602	0.189712819	0.288515802	0.94073363
BEF	281	5	0.760813953	0.150534572	0.385988173	0.941502985
BEF	281	6	0.79951839	0.115798796	0.491827483	0.942636201
BEF	281	7	0.833331799	0.086520211	0.595912556	0.944296178
BEF	281	8	0.862423547	0.063086189	0.688566852	0.946733282
BEF	281	9	0.887125169	0.045434589	0.763575166	0.950312236
BEF	281	10	0.90786547	0.03320244	0.819037766	0.955461947
BEF	281	11	0.925116512	0.025712721	0.856498289	0.962365285
BEF	281	12	0.939353282	0.021803345	0.879741558	0.970409569
BEF	281	13	0.951026658	0.019962681	0.893422042	0.978254214
BEF	281	14	0.960547493	0.018927426	0.901452627	0.984802969
BEF	281	15	0.968279133	0.018007281	0.906314558	0.989724332
BEF	281	16	0.974535746	0.016949387	0.909372038	0.993195745
BEF	281	17	0.979584326	0.015719077	0.91135308	0.995554386
BEF	281	18	0.983648761	0.014364287	0.912656929	0.997120957
BEF	281	19	0.986914841	0.012952161	0.913513023	0.998146652
BEF	281	20	0.989535478	0.011543728	0.914059868	0.99881194
BEF	281	21	0.991635714	0.010185913	0.914384985	0.999240719
BEF	281	22	0.993317277	0.008910841	0.914545946	0.999515835
BEF	281	23	0.994662598	0.007737891	0.914581978	0.999691789
BEF	281	24	0.995738249	0.006676462	0.91452063	0.999804056
BEF	281	25	0.996597865	0.005728653	0.914381769	0.999875557
BEF	281	26	0.997284565	0.004891516	0.914180054	0.999921032
LOW	500	0	0.877329335	0.101007761	0.531918235	0.978266167
LOW	500	1	0.884358742	0.087859558	0.586743291	0.976298305
LOW	500	2	0.891035371	0.075767156	0.639186675	0.974191042
LOW	500	3	0.897371255	0.064702575	0.688119753	0.971951196
LOW	500	4	0.90337868	0.05464151	0.732700388	0.969596377
LOW	500	5	0.909070089	0.045567815	0.772392399	0.967162545
LOW	500	6	0.914457996	0.037480772	0.80693299	0.96471738
LOW	500	7	0.919554901	0.030407419	0.83625765	0.962384107
LOW	500	8	0.92437323	0.024422968	0.860392804	0.960382279
LOW	500	9	0.928925268	0.019678347	0.879331382	0.959084848
LOW	500	10	0.933223107	0.016406564	0.892953633	0.959038625
LOW	500	11	0.937278607	0.014812296	0.90118215	0.960763724
LOW	500	12	0.941103353	0.014806048	0.904452627	0.964251016
LOW	500	13	0.944708624	0.015922407	0.903853888	0.96880243
LOW	500	14	0.948105373	0.017615273	0.900565719	0.973582981
LOW	500	15	0.951304205	0.019496877	0.895418471	0.978057825
LOW	500	16	0.954315358	0.021348958	0.888890157	0.981996289
LOW	500	17	0.957148701	0.023061157	0.881236501	0.985345627
LOW	500	18	0.959813721	0.024582415	0.872590484	0.988136651
LOW	500	19	0.962319522	0.025893279	0.863018842	0.990432935
LOW	500	20	0.964674825	0.026991215	0.852552281	0.992306296
LOW	500	21	0.966887971	0.027882792	0.841201928	0.993825745
LOW	500	22	0.968966922	0.028579422	0.828968744	0.995053014
LOW	500	23	0.970919271	0.029094948	0.815849286	0.996041249
LOW	500	24	0.972752248	0.029444254	0.801839499	0.996835168
LOW	500	25	0.974472729	0.02964244	0.786937411	0.997471849
LOW	500	26	0.976087246	0.029704331	0.771145168	0.997981724
MED	800	0	0.99030295	0.008451621	0.947905337	0.998258362
MED	800	1	0.98873992	0.00901336	0.947268938	0.997675578
MED	800	2	0.986928277	0.00954075	0.946578443	0.996901249
MED	800	3	0.984829629	0.010011776	0.945817183	0.995875031
MED	800	4	0.982400054	0.010400642	0.944960681	0.994519755
MED	800	5	0.979589441	0.01067884	0.943971691	0.992738806
MED	800	6	0.976340799	0.010818115	0.942791184	0.990415548
MED	800	7	0.972589555	0.010797381	0.941321185	0.987418549
MED	800	8	0.968262872	0.010617966	0.93939086	0.983621101
MED	800	9	0.963279018	0.010335814	0.936688592	0.978952561
MED	800	10	0.957546836	0.010123173	0.932634485	0.973508079
MED	800	11	0.950965404	0.010352668	0.926204655	0.967707773
MED	800	12	0.94342395	0.011597339	0.915912437	0.962304779
MED	800	13	0.934802149	0.014393311	0.900252502	0.957943849
MED	800	14	0.924970939	0.019002822	0.878169124	0.954720671
MED	800	15	0.913793986	0.025504224	0.848937399	0.952367664
MED	800	16	0.901129993	0.033962582	0.811945107	0.950592742
MED	800	17	0.886836002	0.044480364	0.766761815	0.949190588
MED	800	18	0.870771833	0.057181066	0.713374338	0.948032561
MED	800	19	0.852805768	0.072179269	0.65243712	0.947039197
MED	800	20	0.832821496	0.089550745	0.585431723	0.946160382
MED	800	21	0.810726178	0.109303822	0.514646559	0.945363544
MED	800	22	0.78645938	0.131352212	0.442933094	0.944626821
MED	800	23	0.760002351	0.155490776	0.373281965	0.943935102
MED	800	24	0.731386951	0.181376889	0.308348726	0.943277636
MED	800	25	0.700703309	0.208520903	0.250084591	0.942646615
MED	800	26	0.668105201	0.236289276	0.199572233	0.94203621
HIGH	1200	0	0.999717421	0.000490226	0.991591325	0.999990578
HIGH	1200	1	0.999560558	0.000703718	0.989943826	0.999980974
HIGH	1200	2	0.999316677	0.001003512	0.987960871	0.999961632
HIGH	1200	3	0.998937593	0.001419982	0.985566881	0.999922768
HIGH	1200	4	0.998348552	0.001991039	0.982664334	0.999844918
HIGH	1200	5	0.997433763	0.002761686	0.979123647	0.999689634
HIGH	1200	6	0.996014267	0.003781597	0.974765461	0.999381811
HIGH	1200	7	0.993814456	0.005100076	0.969327234	0.998777268
HIGH	1200	8	0.99041221	0.006760149	0.962395361	0.997607363
HIGH	1200	9	0.985166551	0.008803171	0.953256799	0.995397931
HIGH	1200	10	0.977117203	0.011325303	0.94055663	0.991396919
HIGH	1200	11	0.96485571	0.014695524	0.921513689	0.984661613
HIGH	1200	12	0.946384544	0.020083594	0.890419113	0.974583061
HIGH	1200	13	0.919020084	0.030055642	0.837201869	0.961604368
HIGH	1200	14	0.87946801	0.048242867	0.749396835	0.946818962
HIGH	1200	15	0.824291405	0.077825113	0.620699554	0.930789199
HIGH	1200	16	0.751007413	0.119432532	0.463105824	0.913396529
HIGH	1200	17	0.659774079	0.168685323	0.307761849	0.894275666
HIGH	1200	18	0.554923182	0.215186172	0.18436013	0.873055318
HIGH	1200	19	0.444943649	0.245861416	0.102262601	0.849423881
HIGH	1200	20	0.340104896	0.251986331	0.053990329	0.823143853
HIGH	1200	21	0.248891772	0.234072486	0.027689068	0.794060105
HIGH	1200	22	0.175630514	0.200225366	0.013970193	0.762110957
HIGH	1200	23	0.120474844	0.16051498	0.006984478	0.727341042
HIGH	1200	24	0.080939797	0.122564866	0.003473882	0.689912551
HIGH	1200	25	0.053588103	0.090329043	0.001722541	0.650111442
HIGH	1200	26	0.035126011	0.064903809	0.00085251	0.608345142
