# Supplementary material for: Factors affecting the nesting success of Swainson's Thrush (Catharus ustulatus) along an elevational gradient
Source: Ecol Evol. 2024 Jan 17;14(1):e10738. doi: 10.1002/ece3.10738 (PMC10792399; doi:10.1002/ece3.10738)
Supplement: Supplementary file 1 — Appendix S1 [file ECE3-14-e10738-s001.zip › weatherdata.csv]

date	bin	group	precip	elevation	Year	julian_date	time	mean_temp	min_temp	temp_range	m_per_hr
5/25/2019	BEF	BEF 2019.00	6	281	2019	145	1	19.88	17.6	5	0
5/26/2019	BEF	BEF 2019.00	4.5	281	2019	146	2	20.5	16.1	9	0.5204
5/27/2019	BEF	BEF 2019.00	0	281	2019	147	3	19.42	17.6	3.5	0
5/28/2019	BEF	BEF 2019.00	23.5	281	2019	148	4	10.94	4.5	15	0.371714286
5/29/2019	BEF	BEF 2019.00	0	281	2019	149	5	8.32	4.5	6.5	0.27525
5/30/2019	BEF	BEF 2019.00	0	281	2019	150	6	12.62	8.5	9	0
5/31/2019	BEF	BEF 2019.00	0	281	2019	151	7	13.6	9.5	9	0
6/1/2019	BEF	BEF 2019.00	0	281	2019	152	8	12.05	5.1	13.5	0
6/2/2019	BEF	BEF 2019.00	5	281	2019	153	9	12.24	9.5	5	1.2
6/3/2019	BEF	BEF 2019.00	0.5	281	2019	154	10	11.07	6.5	9	3.103
6/4/2019	BEF	BEF 2019.00	0	281	2019	155	11	11.18	4.5	11.5	0
6/5/2019	BEF	BEF 2019.00	13.5	281	2019	156	12	12.74	9	7.5	0.12
6/6/2019	BEF	BEF 2019.00	7	281	2019	157	13	15.37	9.5	10.5	0.188352941
6/7/2019	BEF	BEF 2019.00	0	281	2019	158	14	14.89	6.5	16.5	0
6/8/2019	BEF	BEF 2019.00	0	281	2019	159	15	14.95	7.5	15.5	0
6/9/2019	BEF	BEF 2019.00	0	281	2019	160	16	16.16	5.5	20	0
6/10/2019	BEF	BEF 2019.00	0	281	2019	161	17	19.19	10.5	16.5	0
6/11/2019	BEF	BEF 2019.00	26	281	2019	162	18	15.62	11.5	6.5	0.600588235
6/12/2019	BEF	BEF 2019.00	0	281	2019	163	19	14.99	7.1	15.5	0
6/13/2019	BEF	BEF 2019.00	7	281	2019	164	20	10.49	8.1	5	0.109090909
6/14/2019	BEF	BEF 2019.00	1	281	2019	165	21	12.05	7.5	9	0.005
6/15/2019	BEF	BEF 2019.00	0	281	2019	166	22	16.81	9.5	13.5	0
6/16/2019	BEF	BEF 2019.00	0	281	2019	167	23	17.37	15.1	4	0
6/17/2019	BEF	BEF 2019.00	0	281	2019	168	24	16.58	10.1	13	0
6/18/2019	BEF	BEF 2019.00	0	281	2019	169	25	16.02	11.5	9.5	0
6/19/2019	BEF	BEF 2019.00	0	281	2019	170	26	17.64	9.5	14	0
6/20/2019	BEF	BEF 2019.00	32.5	281	2019	171	27	16.46	14.6	3	1.247384615
6/21/2019	BEF	BEF 2019.00	0	281	2019	172	28	15.08	13.6	3	0.3
6/22/2019	BEF	BEF 2019.00	0	281	2019	173	29	15.93	11.5	8.5	0
6/23/2019	BEF	BEF 2019.00	0	281	2019	174	30	18.1	10.5	13.5	0
6/24/2019	BEF	BEF 2019.00	0	281	2019	175	31	17.46	10.5	14.5	0
6/25/2019	BEF	BEF 2019.00	21.5	281	2019	176	32	14.24	8.5	9	0.6005
6/26/2019	BEF	BEF 2019.00	3.5	281	2019	177	33	18.63	14.1	9.5	4.204
6/27/2019	BEF	BEF 2019.00	0	281	2019	178	34	18.12	13.6	10	0.4
6/28/2019	BEF	BEF 2019.00	0	281	2019	179	35	19.6	13.6	13	0
6/29/2019	BEF	BEF 2019.00	4	281	2019	180	36	19.73	16.1	7.5	0
6/30/2019	BEF	BEF 2019.00	8	281	2019	181	37	15.79	13.1	5	0.195428571
7/1/2019	BEF	BEF 2019.00	0	281	2019	182	38	18.12	12.6	11	0
7/2/2019	BEF	BEF 2019.00	0	281	2019	183	39	20.02	16.1	10.5	0
7/3/2019	BEF	BEF 2019.00	0	281	2019	184	40	20.31	13.6	14	0
7/4/2019	BEF	BEF 2019.00	0	281	2019	185	41	20.02	13.1	13.5	0
7/5/2019	BEF	BEF 2019.00	0	281	2019	186	42	22.25	14.6	14.5	0
7/6/2019	BEF	BEF 2019.00	21	281	2019	187	43	22.15	18.1	11	10.111
7/7/2019	BEF	BEF 2019.00	0	281	2019	188	44	17	12.1	10	0
7/8/2019	BEF	BEF 2019.00	0	281	2019	189	45	16.75	8.1	17	0
7/9/2019	BEF	BEF 2019.00	0	281	2019	190	46	18.67	11.1	15	0
7/10/2019	BEF	BEF 2019.00	0	281	2019	191	47	20.38	14.6	12.5	0
7/11/2019	BEF	BEF 2019.00	56.1	281	2019	192	48	19.08	14.6	9.5	4.2444
7/12/2019	BEF	BEF 2019.00	7	281	2019	193	49	19.23	17.1	6	0.33035
7/13/2019	BEF	BEF 2019.00	0	281	2019	194	50	19.63	14.6	10	0
7/14/2019	BEF	BEF 2019.00	0	281	2019	195	51	19.44	15.6	8	0
7/15/2019	BEF	BEF 2019.00	0	281	2019	196	52	18.06	12.6	11	0
7/16/2019	BEF	BEF 2019.00	0	281	2019	197	53	19.08	12.1	14.5	0
7/17/2019	BEF	BEF 2019.00	0.5	281	2019	198	54	20.73	17.6	7	0
7/18/2019	BEF	BEF 2019.00	0	281	2019	199	55	20.31	16.6	8.5	0
7/19/2019	BEF	BEF 2019.00	0	281	2019	200	56	21.42	14.1	14	0
7/20/2019	BEF	BEF 2019.00	0	281	2019	201	57	24.46	19.6	10.5	0
7/21/2019	BEF	BEF 2019.00	0	281	2019	202	58	23.92	18.6	11	0
7/22/2019	BEF	BEF 2019.00	8	281	2019	203	59	18.52	16.1	5.5	0.3
7/23/2019	BEF	BEF 2019.00	4.5	281	2019	204	60	16.62	14.6	5	0.044444444
7/24/2019	BEF	BEF 2019.00	0	281	2019	205	61	17.23	12.6	10	0
7/25/2019	BEF	BEF 2019.00	0	281	2019	206	62	17.23	10.5	13.5	0
7/26/2019	BEF	BEF 2019.00	0	281	2019	207	63	18.85	12.1	14	0
7/27/2019	BEF	BEF 2019.00	0	281	2019	208	64	20.19	13.1	13.5	0
7/28/2019	BEF	BEF 2019.00	3.5	281	2019	209	65	21.21	14.6	13.5	0
7/29/2019	BEF	BEF 2019.00	0	281	2019	210	66	20.75	16.6	9.5	0
5/25/2021	BEF	BEF 2021.00	0.9	281	2021	145	1	17.4	17.4	26.1	0
5/26/2021	BEF	BEF 2021.00	2.9	281	2021	146	2	22.7	22.7	30.6	1.082
5/27/2021	BEF	BEF 2021.00	0	281	2021	147	3	15.5	15.5	18.6	0
5/28/2021	BEF	BEF 2021.00	0	281	2021	148	4	9	9	13.1	0
5/29/2021	BEF	BEF 2021.00	0.9	281	2021	149	5	7.9	8	11.6	0
5/30/2021	BEF	BEF 2021.00	20.1	281	2021	150	6	7.8	7.8	10.6	0.2705
5/31/2021	BEF	BEF 2021.00	9.8	281	2021	151	7	10	10.1	13.1	0.159625
6/1/2021	BEF	BEF 2021.00	0	281	2021	152	8	12.9	13	20.1	0
6/2/2021	BEF	BEF 2021.00	0	281	2021	153	9	15.9	15.9	23.1	0
6/3/2021	BEF	BEF 2021.00	3.4	281	2021	154	10	18.4	18.4	23.1	0
6/4/2021	BEF	BEF 2021.00	1.4	281	2021	155	11	18.9	18.9	23.6	0.073875
6/5/2021	BEF	BEF 2021.00	0	281	2021	156	12	20.1	20.1	28.6	0
6/6/2021	BEF	BEF 2021.00	0	281	2021	157	13	23.4	23.4	30.6	0
6/7/2021	BEF	BEF 2021.00	0	281	2021	158	14	24.7	24.7	31.6	0
6/8/2021	BEF	BEF 2021.00	0	281	2021	159	15	23.9	24	30.1	0
6/9/2021	BEF	BEF 2021.00	0	281	2021	160	16	21.8	21.9	28.1	0
6/10/2021	BEF	BEF 2021.00	0	281	2021	161	17	17.8	17.8	24.1	0
6/11/2021	BEF	BEF 2021.00	0	281	2021	162	18	12.9	12.9	15.1	0
6/12/2021	BEF	BEF 2021.00	0	281	2021	163	19	16	16	24.1	0
6/13/2021	BEF	BEF 2021.00	0	281	2021	164	20	17.8	17.8	27.1	0
6/14/2021	BEF	BEF 2021.00	0.9	281	2021	165	21	14.7	14.8	19.6	0.1
6/15/2021	BEF	BEF 2021.00	0.9	281	2021	166	22	16.9	16.9	22.1	0.2
6/16/2021	BEF	BEF 2021.00	0	281	2021	167	23	14.3	14.3	18.6	0
6/17/2021	BEF	BEF 2021.00	0	281	2021	168	24	14.6	14.6	22.1	0
6/18/2021	BEF	BEF 2021.00	0	281	2021	169	25	16.9	17	25.6	0
6/19/2021	BEF	BEF 2021.00	0	281	2021	170	26	20.3	20.3	26.6	0
6/20/2021	BEF	BEF 2021.00	0	281	2021	171	27	19.9	19.9	27.1	0
6/21/2021	BEF	BEF 2021.00	5.4	281	2021	172	28	20.7	20.7	28.1	3.144
6/22/2021	BEF	BEF 2021.00	2.4	281	2021	173	29	17.3	17.3	20.6	0.026266667
6/23/2021	BEF	BEF 2021.00	0	281	2021	174	30	13.9	14	19.6	0
6/24/2021	BEF	BEF 2021.00	0	281	2021	175	31	14.9	14.9	23.1	0
6/25/2021	BEF	BEF 2021.00	0	281	2021	176	32	15.5	15.5	21.6	0
6/26/2021	BEF	BEF 2021.00	0	281	2021	177	33	19.9	19.9	24.1	0
6/27/2021	BEF	BEF 2021.00	0	281	2021	178	34	26	26.2	30.6	0
6/28/2021	BEF	BEF 2021.00	0	281	2021	179	35	26.4	26.4	32.1	0
6/29/2021	BEF	BEF 2021.00	0.4	281	2021	180	36	25.9	25.9	32.1	0
6/30/2021	BEF	BEF 2021.00	0.4	281	2021	181	37	23.5	23.6	28.6	0
7/1/2021	BEF	BEF 2021.00	0.9	281	2021	182	38	20.6	20.6	23.6	0
7/2/2021	BEF	BEF 2021.00	19.1	281	2021	183	39	14.3	14.4	17.1	0.095272727
7/3/2021	BEF	BEF 2021.00	12.7	281	2021	184	40	12	12	13.1	0.076682927
7/4/2021	BEF	BEF 2021.00	23.5	281	2021	185	41	13.3	13.3	16.6	0.187302326
7/5/2021	BEF	BEF 2021.00	0	281	2021	186	42	14.5	14.5	19.1	0
7/6/2021	BEF	BEF 2021.00	0	281	2021	187	43	19	19.1	24.6	0
7/7/2021	BEF	BEF 2021.00	0	281	2021	188	44	18.6	18.7	21.1	0
7/8/2021	BEF	BEF 2021.00	5.8	281	2021	189	45	14.1	14.2	15.1	0.040758621
7/9/2021	BEF	BEF 2021.00	28.9	281	2021	190	46	15.7	15.7	18.6	0.237789474
7/10/2021	BEF	BEF 2021.00	0	281	2021	191	47	17.6	17.6	22.1	0
7/11/2021	BEF	BEF 2021.00	0	281	2021	192	48	17.7	17.8	22.6	0
7/12/2021	BEF	BEF 2021.00	1.4	281	2021	193	49	19	19	22.1	0.066666667
7/13/2021	BEF	BEF 2021.00	6.3	281	2021	194	50	17.5	17.6	18.6	1.702666667
7/14/2021	BEF	BEF 2021.00	1.4	281	2021	195	51	19.3	19.4	23.6	0.016666667
7/15/2021	BEF	BEF 2021.00	0	281	2021	196	52	21.3	21.4	26.1	0
7/16/2021	BEF	BEF 2021.00	0	281	2021	197	53	21.8	21.8	27.1	0
7/17/2021	BEF	BEF 2021.00	3.9	281	2021	198	54	18.7	18.7	20.1	0.2364
7/18/2021	BEF	BEF 2021.00	24	281	2021	199	55	17.1	17.2	18.6	0.259806452
7/19/2021	BEF	BEF 2021.00	5.4	281	2021	200	56	17.7	17.7	19.6	0.676666667
7/20/2021	BEF	BEF 2021.00	8.3	281	2021	201	57	19	19	23.1	0
7/21/2021	BEF	BEF 2021.00	0.4	281	2021	202	58	18	18.1	20.6	0.8252
7/22/2021	BEF	BEF 2021.00	0	281	2021	203	59	17.1	17.1	21.6	0
7/23/2021	BEF	BEF 2021.00	0.9	281	2021	204	60	16.8	16.8	22.1	0
7/24/2021	BEF	BEF 2021.00	10.3	281	2021	205	61	16.2	16.3	23.1	0
7/25/2021	BEF	BEF 2021.00	0	281	2021	206	62	17.4	17.4	22.1	0.7072
7/26/2021	BEF	BEF 2021.00	0	281	2021	207	63	19.3	19.3	23.6	0
7/27/2021	BEF	BEF 2021.00	3.4	281	2021	208	64	17.9	18	23.6	0.591
7/28/2021	BEF	BEF 2021.00	0.4	281	2021	209	65	16	16.1	20.1	0.0125
7/29/2021	BEF	BEF 2021.00	8.3	281	2021	210	66	14.5	14.5	20.6	0.168857143
6/24/1921	high	2021high	0.3	1143	2021	175	31	11.6	5.6	14	5.696202532
6/25/1921	high	2021high	0	1143	2021	176	32	13.8	9.1	10	0
6/26/1921	high	2021high	1	1143	2021	177	33	15.1	11.6	6.5	0.277732662
5/25/2019	high	2019high	1.4	1143	2019	145	1	19.46	17.1	4.5	0.054841394
5/26/2019	high	2019high	11.6	1143	2019	146	2	19.86	16.1	8	0.912557586
5/27/2019	high	2019high	0	1143	2019	147	3	11.61	0.1	19	0
5/28/2019	high	2019high	15.8	1143	2019	148	4	2.89	0.1	6	1.728334658
5/29/2019	high	2019high	0	1143	2019	149	5	5.39	2.1	7	0
5/30/2019	high	2019high	0	1143	2019	150	6	9.38	5	11.5	0
5/31/2019	high	2019high	0	1143	2019	151	7	7.84	3.5	12	0
6/1/2019	high	2019high	0	1143	2019	152	8	8.3	2.5	11	0
6/2/2019	high	2019high	9.8	1143	2019	153	9	10.68	6.1	8	2.002982678
6/3/2019	high	2019high	0.8	1143	2019	154	10	3.87	0.5	9.5	0.053331076
6/4/2019	high	2019high	0.2	1143	2019	155	11	3.37	0.6	8.5	0
6/5/2019	high	2019high	16	1143	2019	156	12	7.17	2.5	8	0.790170918
6/6/2019	high	2019high	18	1143	2019	157	13	11.32	5.5	13.5	2.717840574
6/7/2019	high	2019high	0	1143	2019	158	14	10.99	4.5	16.5	0
6/8/2019	high	2019high	0	1143	2019	159	15	10.57	4	18.5	0
6/9/2019	high	2019high	0	1143	2019	160	16	15.12	7.1	18	0
6/10/2019	high	2019high	0	1143	2019	161	17	16.75	10.5	13.5	0
6/11/2019	high	2019high	12.4	1143	2019	162	18	10.15	4.5	9.5	0.97973272
6/12/2019	high	2019high	0	1143	2019	163	19	9.53	3.1	16	0
6/13/2019	high	2019high	1.2	1143	2019	164	20	7.44	3.1	8	0.577427822
6/14/2019	high	2019high	3.8	1143	2019	165	21	7.61	6.1	6	0.452768619
6/15/2019	high	2019high	0.2	1143	2019	166	22	10.3	5.1	12.5	0
6/16/2019	high	2019high	0.4	1143	2019	167	23	10.24	8.6	4	0.17148301
6/17/2019	high	2019high	0.2	1143	2019	168	24	10.97	5.1	15.5	0
6/18/2019	high	2019high	0	1143	2019	169	25	11.51	7.5	10	0
6/19/2019	high	2019high	0.2	1143	2019	170	26	13.08	7.5	11	0
6/20/2019	high	2019high	20	1143	2019	171	27	13.14	11.6	3.5	2.709326072
6/21/2019	high	2019high	4.2	1143	2019	172	28	9.32	7.5	3	0.322877018
6/22/2019	high	2019high	0	1143	2019	173	29	8.88	5.6	8	0
6/23/2019	high	2019high	0	1143	2019	174	30	12.01	6.1	14.5	0
6/24/2019	high	2019high	0	1143	2019	175	31	13.18	6.1	17.5	0
6/25/2019	high	2019high	16	1143	2019	176	32	13.27	11.1	5.5	2.08722287
6/26/2019	high	2019high	4.8	1143	2019	177	33	14.66	11.1	9	5.20295203
6/27/2019	high	2019high	0	1143	2019	178	34	15.02	11.6	9.5	0
6/28/2019	high	2019high	0	1143	2019	179	35	15.89	10.1	15.5	0
6/29/2019	high	2019high	3.4	1143	2019	180	36	12.83	9.6	6	0.424573818
6/30/2019	high	2019high	28.6	1143	2019	181	37	10.01	9.1	3.5	1.709743538
7/1/2019	high	2019high	0.2	1143	2019	182	38	11.61	8.5	6.5	10.90909091
7/2/2019	high	2019high	0	1143	2019	183	39	14.66	11.1	10	0
7/3/2019	high	2019high	0	1143	2019	184	40	16	10.1	15.5	0
7/4/2019	high	2019high	0	1143	2019	185	41	17.06	11.1	14	0
7/5/2019	high	2019high	0	1143	2019	186	42	18.77	13.1	12	0
7/6/2019	high	2019high	8.6	1143	2019	187	43	16.73	11.1	9	6.070224162
7/7/2019	high	2019high	0	1143	2019	188	44	11.74	6.1	14.5	0
7/8/2019	high	2019high	0	1143	2019	189	45	13.54	8.1	14.5	0
7/9/2019	high	2019high	0	1143	2019	190	46	14.77	9.1	14	0
7/10/2019	high	2019high	0	1143	2019	191	47	16.46	11.1	14	0
7/11/2019	high	2019high	9.4	1143	2019	192	48	15.98	13.6	6	1.538249483
7/12/2019	high	2019high	5.4	1143	2019	193	49	14.79	12.6	6.5	0.497419052
7/13/2019	high	2019high	2.6	1143	2019	194	50	14.98	11.1	9.5	3.025210084
7/14/2019	high	2019high	0.4	1143	2019	195	51	12.7	10.1	6.5	0.02009938
7/15/2019	high	2019high	0	1143	2019	196	52	12.1	9.1	8.5	0
7/16/2019	high	2019high	0	1143	2019	197	53	14.58	9.1	13.5	0
7/17/2019	high	2019high	2	1143	2019	198	54	15.77	13.1	3.5	0.137186867
7/18/2019	high	2019high	0	1143	2019	199	55	14.46	10.1	7.5	0
7/19/2019	high	2019high	0	1143	2019	200	56	16.96	13.6	7.5	0
7/20/2019	high	2019high	0	1143	2019	201	57	19.75	16.6	8.5	0
7/21/2019	high	2019high	0.8	1143	2019	202	58	17.25	13.6	5.5	0.295601173
7/22/2019	high	2019high	2	1143	2019	203	59	12.28	10.5	4	0.221380717
7/23/2019	high	2019high	1.6	1143	2019	204	60	11.43	7.6	9	0.594386351
7/24/2019	high	2019high	0	1143	2019	205	61	12.56	8.6	10.5	0
7/25/2019	high	2019high	0	1143	2019	206	62	13.22	8.1	12.5	0
7/26/2019	high	2019high	0	1143	2019	207	63	15.35	10.5	13.5	0
7/27/2019	high	2019high	1.4	1143	2019	208	64	15.5	11.6	12	0.906625339
7/28/2019	high	2019high	4.6	1143	2019	209	65	15.81	12.6	9	1.210490921
7/29/2019	high	2019high	0	1143	2019	210	66	20.48	14.6	13.5	0
5/25/2021	high	2021high	0	1143	2021	145	1	12.9	7.1	11	0
5/26/2021	high	2021high	1.2	1143	2021	146	2	17.1	14.1	11.5	1.477832512
5/27/2021	high	2021high	0	1143	2021	147	3	8.1	1	12.6	0
5/28/2021	high	2021high	0	1143	2021	148	4	1.4	-2	8	0
5/29/2021	high	2021high	0	1143	2021	149	5	3.7	0.5	9	0
5/30/2021	high	2021high	2.7	1143	2021	150	6	3.8	2.5	2.5	0.669355261
5/31/2021	high	2021high	3.9	1143	2021	151	7	6.2	4	6	0.477993374
6/1/2021	high	2021high	0	1143	2021	152	8	9	4.5	12	0
6/2/2021	high	2021high	0	1143	2021	153	9	12.9	8.1	13	0
6/3/2021	high	2021high	2.1	1143	2021	154	10	13.1	11.1	8	0.215479332
6/4/2021	high	2021high	3.6	1143	2021	155	11	14	11.1	7.5	0.979948626
6/5/2021	high	2021high	0	1143	2021	156	12	15.9	12.1	10.5	0
6/6/2021	high	2021high	3.4	1143	2021	157	13	18.1	13.1	12.5	3.422430422
6/7/2021	high	2021high	0	1143	2021	158	14	20.3	16.1	11	0
6/8/2021	high	2021high	0	1143	2021	159	15	18.1	16.1	4	0
6/9/2021	high	2021high	0	1143	2021	160	16	16.5	12.1	9	0.030583638
6/10/2021	high	2021high	0	1143	2021	161	17	11.9	7.1	11.5	0
6/11/2021	high	2021high	0	1143	2021	162	18	9	6.1	5	0
6/12/2021	high	2021high	0	1143	2021	163	19	11.8	7.1	12.5	0
6/13/2021	high	2021high	0	1143	2021	164	20	14	8.6	13	0
6/14/2021	high	2021high	0	1143	2021	165	21	13.4	11.1	6	0
6/15/2021	high	2021high	5.7	1143	2021	166	22	12.2	10.1	5.5	1.500830105
6/16/2021	high	2021high	0	1143	2021	167	23	7.3	4.5	7	0
6/17/2021	high	2021high	0	1143	2021	168	24	9.3	4	13.1	0
6/18/2021	high	2021high	0	1143	2021	169	25	14	8.1	15	0
6/19/2021	high	2021high	2.5	1143	2021	170	26	14.1	11.6	9	0.408072546
6/20/2021	high	2021high	0	1143	2021	171	27	14.7	11.1	9.5	0
6/21/2021	high	2021high	3.4	1143	2021	172	28	18.3	13.1	11	1.851112817
6/22/2021	high	2021high	8.1	1143	2021	173	29	11.9	6.1	11.5	0.785486881
6/23/2021	high	2021high	0	1143	2021	174	30	6.6	3.5	8	0
6/24/2021	high	2021high	0	1143	2021	178	34	19.2	16.1	8	0
6/25/2021	high	2021high	0	1143	2021	179	35	20.1	18.6	5.5	0
6/26/2021	high	2021high	0	1143	2021	180	36	19.7	17.6	7	0
6/27/2021	high	2021high	5.7	1143	2021	181	37	18	15.1	5	1.459372197
6/28/2021	high	2021high	0.4	1143	2021	182	38	13.5	12.1	3.5	0.042141173
6/29/2021	high	2021high	0	1143	2021	191	47	12.3	7.1	12	0
6/30/2021	high	2021high	0	1143	2021	192	48	13.9	10.6	7.5	0
7/1/2021	high	2021high	0	1143	2021	193	49	15.5	13.1	7	0
7/2/2021	high	2021high	2.5	1143	2021	194	50	15.1	12.1	6	3.136
7/3/2021	high	2021high	0	1143	2021	195	51	17.6	15.6	7.5	0
7/4/2021	high	2021high	0	1143	2021	196	52	17.9	14.6	7.5	0
7/5/2021	high	2021high	2.1	1143	2021	197	53	16.5	13.1	5	6.783088235
7/6/2021	high	2021high	6.8	1143	2021	198	54	13.7	11.6	4.5	1.259654761
7/7/2021	high	2021high	16.4	1143	2021	199	55	14.2	12.6	3.5	1.845894894
7/8/2021	high	2021high	3.4	1143	2021	200	56	13.5	11.6	4	0.859571488
7/9/2021	high	2021high	5.1	1143	2021	183	39	10.5	8.6	3.5	0.497986687
7/10/2021	high	2021high	4.6	1143	2021	201	57	14.9	13.6	4	0.584854572
7/11/2021	high	2021high	3.1	1143	2021	202	58	12	10.1	4	0.359935902
7/12/2021	high	2021high	0	1143	2021	203	59	11.1	6.6	9.5	0
7/13/2021	high	2021high	2.7	1143	2021	204	60	11.3	8.6	8	1.721140473
7/14/2021	high	2021high	0	1143	2021	205	61	12.7	8.6	11	0
7/15/2021	high	2021high	6.6	1143	2021	206	62	14.4	12.1	6.5	2.17310398
7/16/2021	high	2021high	0	1143	2021	207	63	15.1	13.1	5.5	0.636492221
7/17/2021	high	2021high	1.7	1143	2021	208	64	12.6	10.1	7.5	0.712486506
7/18/2021	high	2021high	0	1143	2021	209	65	10.4	7.1	8.5	0
7/19/2021	high	2021high	4.5	1143	2021	210	66	10.4	5.6	9.5	1.110571924
7/20/2021	high	2021high	8.6	1143	2021	184	40	8.3	7.1	2	0.770019364
7/21/2021	high	2021high	8.1	1143	2021	185	41	8.7	7.1	4	0.8614903
7/22/2021	high	2021high	0	1143	2021	186	42	11.1	5.6	12.5	0
7/23/2021	high	2021high	3.6	1143	2021	187	43	16	14.1	5.5	0.531293521
7/24/2021	high	2021high	1.4	1143	2021	188	44	12.8	10.6	5	0.222293372
7/25/2021	high	2021high	3.1	1143	2021	189	45	13.2	10.6	4.5	0.351494974
7/26/2021	high	2021high	4.9	1143	2021	190	46	14	12.1	3.5	0.459729422
5/25/2019	low	2019low	1.1	528	2019	145	1	19.85	17.1	5.5	1.647776809
5/26/2019	low	2019low	6.4	528	2019	146	2	20.16	16.6	8.5	1.210132077
5/27/2019	low	2019low	0	528	2019	147	3	14.42	5	14.5	0
5/28/2019	low	2019low	8.3	528	2019	148	4	5.16	2	8	1.544542098
5/29/2019	low	2019low	0	528	2019	149	5	8.42	4.5	10	0
5/30/2019	low	2019low	0	528	2019	150	6	13.09	4.5	16	0
5/31/2019	low	2019low	0	528	2019	151	7	12.61	8	9.5	0
6/1/2019	low	2019low	0	528	2019	152	8	11.21	3	15.5	0
6/2/2019	low	2019low	1.9	528	2019	153	9	13.61	11.1	7.5	3.350943396
6/3/2019	low	2019low	0.3	528	2019	154	10	9.46	5	11	0.033860045
6/4/2019	low	2019low	0	528	2019	155	11	9.48	4.5	10.5	0
6/5/2019	low	2019low	7.9	528	2019	156	12	11.59	8	7.5	0.717386338
6/6/2019	low	2019low	8.3	528	2019	157	13	15.49	8.5	12.5	2.425975087
6/7/2019	low	2019low	0	528	2019	158	14	15.01	5	18.5	0
6/8/2019	low	2019low	0	528	2019	159	15	14.01	5	17.5	0
6/9/2019	low	2019low	0	528	2019	160	16	16.05	4	23	0
6/10/2019	low	2019low	0	528	2019	161	17	18.89	9	19	0
6/11/2019	low	2019low	5.2	528	2019	162	18	14.38	9	8.5	1.02802961
6/12/2019	low	2019low	0	528	2019	163	19	13.63	5	16.5	0
6/13/2019	low	2019low	0.8	528	2019	164	20	10.29	8	5.5	0.766827606
6/14/2019	low	2019low	0.2	528	2019	165	21	12.03	7	10.5	1.698113208
6/15/2019	low	2019low	0	528	2019	166	22	16.55	8.5	15	0
6/16/2019	low	2019low	0.2	528	2019	167	23	16.32	13.6	5.5	0.404342943
6/17/2019	low	2019low	0	528	2019	168	24	14.94	7	15	0
6/18/2019	low	2019low	0	528	2019	169	25	15.51	9	13	0
6/19/2019	low	2019low	0	528	2019	170	26	17.26	8.5	16	0
6/20/2019	low	2019low	10.2	528	2019	171	27	16.2	14.6	4.5	1.740372937
6/21/2019	low	2019low	1	528	2019	172	28	14.26	12.1	4	0.344897136
6/22/2019	low	2019low	0	528	2019	173	29	14.22	8.5	11	0
6/23/2019	low	2019low	0	528	2019	174	30	16.13	7	16.5	0
6/24/2019	low	2019low	0	528	2019	175	31	16.24	7.5	16.5	0
6/25/2019	low	2019low	5.2	528	2019	176	32	14.26	9	10	1.686681223
6/26/2019	low	2019low	2.3	528	2019	177	33	19.47	14.1	11.5	0.210805746
6/27/2019	low	2019low	0.1	528	2019	178	34	18.76	12.1	13.5	0
6/28/2019	low	2019low	0	528	2019	179	35	19.36	11.6	15.5	0
6/29/2019	low	2019low	1.6	528	2019	180	36	18.26	14.6	8	0.436756418
6/30/2019	low	2019low	6.9	528	2019	181	37	14.63	12.6	5.5	0.810784153
7/1/2019	low	2019low	0	528	2019	182	38	17.43	11.1	13.5	0
7/2/2019	low	2019low	0	528	2019	183	39	19.7	14.6	11.5	0
7/3/2019	low	2019low	0	528	2019	184	40	19.57	11.6	16	0
7/4/2019	low	2019low	0	528	2019	185	41	20.01	11.6	16.5	0
7/5/2019	low	2019low	0	528	2019	186	42	21.55	12.6	16.5	0
7/6/2019	low	2019low	8.7	528	2019	187	43	21.43	17.1	12	1.321311128
7/7/2019	low	2019low	0	528	2019	188	44	16.38	10.6	12.5	0
7/8/2019	low	2019low	0	528	2019	189	45	15.94	6	19	0
7/9/2019	low	2019low	0	528	2019	190	46	17.59	8	18	0
7/10/2019	low	2019low	0	528	2019	191	47	19.26	12.1	15	0
7/11/2019	low	2019low	13.8	528	2019	192	48	19.09	14.1	11	3.8844856
7/12/2019	low	2019low	4.5	528	2019	193	49	18.74	16.1	7.5	0.502406975
7/13/2019	low	2019low	2.1	528	2019	194	50	19.87	15.1	10.5	5.756630265
7/14/2019	low	2019low	0.3	528	2019	195	51	18.49	15.6	6.5	0.360072014
7/15/2019	low	2019low	0	528	2019	196	52	17.49	13.1	10	0
7/16/2019	low	2019low	0	528	2019	197	53	18.16	10	17	0
7/17/2019	low	2019low	2.1	528	2019	198	54	19.99	16.6	7	0.367209852
7/18/2019	low	2019low	0	528	2019	199	55	19.49	15.1	9.5	0
7/19/2019	low	2019low	0	528	2019	200	56	21.49	13.6	15.5	0
7/20/2019	low	2019low	0	528	2019	201	57	24.66	20.1	11	0
7/21/2019	low	2019low	0	528	2019	202	58	22.99	18.1	10	0
7/22/2019	low	2019low	2.2	528	2019	203	59	16.72	14.1	5.5	0.488358887
7/23/2019	low	2019low	1.9	528	2019	204	60	16.09	13.1	7	0.892402519
7/24/2019	low	2019low	0	528	2019	205	61	16.38	11.6	10.5	0
7/25/2019	low	2019low	0	528	2019	206	62	16.3	8.5	15	0
7/26/2019	low	2019low	0	528	2019	207	63	18.63	10.6	16.5	0
7/27/2019	low	2019low	0	528	2019	208	64	19.68	12.1	15.5	0
7/28/2019	low	2019low	5.6	528	2019	209	65	20.62	14.1	13.5	3.144475921
7/29/2019	low	2019low	0.1	528	2019	210	66	23.49	17.1	14.5	2.88
5/25/2021	low	2021low	0	528	2021	145	1	18.3	5.7	20.9	0
5/26/2021	low	2021low	0.8	528	2021	146	2	22.9	17.5	12.3	5.12455
5/27/2021	low	2021low	0	528	2021	147	3	13.6	6	13.7	0
5/28/2021	low	2021low	0	528	2021	148	4	6.3	2.5	8.3	0
5/29/2021	low	2021low	0	528	2021	149	5	7.4	3.7	8.6	0
5/30/2021	low	2021low	2.2	528	2021	150	6	6.9	3.3	7.8	0.33378
5/31/2021	low	2021low	2.4	528	2021	151	7	8.9	5.9	6.7	0.12493
6/1/2021	low	2021low	0	528	2021	152	8	13.6	6.2	13.5	0
6/2/2021	low	2021low	0	528	2021	153	9	17.1	7.7	16.5	0
6/3/2021	low	2021low	0.4	528	2021	154	10	16.9	12.4	9.7	0.0199
6/4/2021	low	2021low	2.2	528	2021	155	11	18.2	13.7	11.1	0.32568
6/5/2021	low	2021low	0.8	528	2021	156	12	21.1	12.4	16.2	3.79947
6/6/2021	low	2021low	2	528	2021	157	13	23.2	16.2	14.3	1.72786
6/7/2021	low	2021low	0	528	2021	158	14	25.2	16.5	14.7	0
6/8/2021	low	2021low	0	528	2021	159	15	23.3	18.7	7.4	0
6/9/2021	low	2021low	1.8	528	2021	160	16	20.3	10.6	16.1	0.4397
6/10/2021	low	2021low	0	528	2021	161	17	15.6	10.4	10.6	0
6/11/2021	low	2021low	0	528	2021	162	18	12.1	6.5	8.3	0
6/12/2021	low	2021low	0	528	2021	163	19	14.8	5.1	18.7	0
6/13/2021	low	2021low	0	528	2021	164	20	17.8	9.2	16.6	0
6/14/2021	low	2021low	0	528	2021	165	21	15.5	11.3	8.4	0
6/15/2021	low	2021low	0.8	528	2021	166	22	15.2	11.1	10.5	0.12
6/16/2021	low	2021low	0	528	2021	167	23	12.6	7.7	9.2	0
6/17/2021	low	2021low	0	528	2021	168	24	13.7	6.2	14	0
6/18/2021	low	2021low	0	528	2021	169	25	17.6	6.3	19.2	0
6/19/2021	low	2021low	1.4	528	2021	170	26	18.8	13.9	11.9	1.4078
6/20/2021	low	2021low	0	528	2021	171	27	18.8	13.2	12.3	0
6/21/2021	low	2021low	3	528	2021	172	28	21.2	13.4	14.9	0.193
6/22/2021	low	2021low	4.1	528	2021	173	29	16.1	10.3	9.5	0.20667
6/23/2021	low	2021low	0	528	2021	174	30	12.5	6.6	11.2	0
6/24/2021	low	2021low	0.1	528	2021	175	31	14.9	5.4	16.8	0
6/25/2021	low	2021low	0	528	2021	176	32	15.2	6.3	15.4	0
6/26/2021	low	2021low	0.1	528	2021	177	33	18.9	10.2	13.2	0
6/27/2021	low	2021low	0	528	2021	178	34	26.2	20.8	9.1	0
6/28/2021	low	2021low	0.2	528	2021	179	35	26.2	22.5	8.1	13.0909
6/29/2021	low	2021low	0.1	528	2021	180	36	24.9	20.1	10.3	0
6/30/2021	low	2021low	0	528	2021	181	37	23.7	17.6	11.3	0
7/1/2021	low	2021low	0	528	2021	182	38	18.7	15.2	6.3	1.8266
7/2/2021	low	2021low	2.3	528	2021	183	39	13.3	10.8	4.4	2.9924
7/3/2021	low	2021low	0	528	2021	184	40	10.7	10.1	2.2	3.56266
7/4/2021	low	2021low	3.1	528	2021	185	41	11.9	9.9	5.2	0.7177
7/5/2021	low	2021low	0	528	2021	186	42	14.9	6.1	17.5	0
7/6/2021	low	2021low	0	528	2021	187	43	19.9	13.8	13.1	3.18133
7/7/2021	low	2021low	0	528	2021	188	44	17.7	11.6	10.3	0.34047
7/8/2021	low	2021low	2.3	528	2021	189	45	13.2	11	4.1	0.49301
7/9/2021	low	2021low	0	528	2021	190	46	16.6	12.6	6.4	0.5638
7/10/2021	low	2021low	0.2	528	2021	191	47	16.7	11.2	13.3	0
7/11/2021	low	2021low	0	528	2021	192	48	18	10.1	14.8	0
7/12/2021	low	2021low	0	528	2021	193	49	18.9	14.9	9.3	0
7/13/2021	low	2021low	2.6	528	2021	194	50	17.6	15.5	3.3	5.4225
7/14/2021	low	2021low	0	528	2021	195	51	20.6	16.3	8.2	0
7/15/2021	low	2021low	0	528	2021	196	52	22	16	10.8	0
7/16/2021	low	2021low	0	528	2021	197	53	22.2	16.4	9.8	23.468
7/17/2021	low	2021low	8.8	528	2021	198	54	17.7	14.1	7.3	1.485142857
7/18/2021	low	2021low	16.3	528	2021	199	55	16.2	14.1	4.6	9.811066667
7/19/2021	low	2021low	2.7	528	2021	200	56	15.9	12.7	6.5	7.670571429
7/20/2021	low	2021low	3.5	528	2021	201	57	18.7	12.2	11.8	17.322
7/21/2021	low	2021low	1.6	528	2021	202	58	17.4	14.4	8.1	0.60952809
7/22/2021	low	2021low	0	528	2021	203	59	15.8	10	12.3	0
7/23/2021	low	2021low	0	528	2021	204	60	14.7	9.4	12.5	3.22656
7/24/2021	low	2021low	0.2	528	2021	205	61	16.9	8.4	16.2	0
7/25/2021	low	2021low	0	528	2021	206	62	17.8	14.6	8.4	9.539368421
7/26/2021	low	2021low	0	528	2021	207	63	19.3	14.1	10.7	0
7/27/2021	low	2021low	0	528	2021	208	64	17	13.4	9.4	2.827333333
7/28/2021	low	2021low	0	528	2021	209	65	14.6	8.2	11.8	0
7/29/2021	low	2021low	4.4	528	2021	210	66	13.9	6.4	14.2	2.2985
5/25/2019	med	2019med	0.8	812	2019	145	1	19.84	17.1	5	1.475409836
5/26/2019	med	2019med	5.6	812	2019	146	2	20.09	16.1	8.5	0.91143398
5/27/2019	med	2019med	0	812	2019	147	3	13.19	3.1	16.5	0
5/28/2019	med	2019med	9.2	812	2019	148	4	4.33	1.6	8.5	2.066045724
5/29/2019	med	2019med	0	812	2019	149	5	6.85	4.1	8	0
5/30/2019	med	2019med	0.1	812	2019	150	6	12.34	4.6	14	0
5/31/2019	med	2019med	0	812	2019	151	7	11.21	7.6	8	0
6/1/2019	med	2019med	0	812	2019	152	8	10.84	3.6	14	0
6/2/2019	med	2019med	3.9	812	2019	153	9	13.84	10.6	7.5	7.561374795
6/3/2019	med	2019med	0.3	812	2019	154	10	7.31	4.1	8.5	0.033917924
6/4/2019	med	2019med	0	812	2019	155	11	7.71	5.6	7.5	0
6/5/2019	med	2019med	8.5	812	2019	156	12	10	7.1	6.5	0.782467783
6/6/2019	med	2019med	8.7	812	2019	157	13	13.42	8.1	10	2.571428571
6/7/2019	med	2019med	0	812	2019	158	14	13.44	6.1	14.5	0
6/8/2019	med	2019med	0	812	2019	159	15	12.5	6.6	12.5	0
6/9/2019	med	2019med	0	812	2019	160	16	15.38	4.6	20	0
6/10/2019	med	2019med	0	812	2019	161	17	18.09	10.1	14.5	0
6/11/2019	med	2019med	6.4	812	2019	162	18	13.13	8.6	8.5	1.316213726
6/12/2019	med	2019med	0	812	2019	163	19	11.8	5.6	13.5	0
6/13/2019	med	2019med	0.4	812	2019	164	20	9.86	7.1	5	1.09043704
6/14/2019	med	2019med	1.5	812	2019	165	21	10.8	6.6	9	0.599173554
6/15/2019	med	2019med	0	812	2019	166	22	14.3	7.6	13.5	0
6/16/2019	med	2019med	0.4	812	2019	167	23	14.15	12.6	3.5	0.149982145
6/17/2019	med	2019med	0	812	2019	168	24	13.11	7.6	11.5	0
6/18/2019	med	2019med	0	812	2019	169	25	13.73	9.1	10	0
6/19/2019	med	2019med	0	812	2019	170	26	15.9	10.1	12	0
6/20/2019	med	2019med	13.4	812	2019	171	27	15.11	13.6	4	2.332839842
6/21/2019	med	2019med	2.2	812	2019	172	28	12.32	11.1	2.5	0.359373186
6/22/2019	med	2019med	0.1	812	2019	173	29	11.63	8.1	8.5	0
6/23/2019	med	2019med	0	812	2019	174	30	14.21	8.1	12.5	0
6/24/2019	med	2019med	0	812	2019	175	31	14.01	8.6	12	0
6/25/2019	med	2019med	6.5	812	2019	176	32	13.84	9.1	9	1.22191233
6/26/2019	med	2019med	1.3	812	2019	177	33	16.78	12.6	10	0.109163685
6/27/2019	med	2019med	0.9	812	2019	178	34	16.34	12.6	9	0.075529447
6/28/2019	med	2019med	0.4	812	2019	179	35	17.32	12.6	10	0.038161003
6/29/2019	med	2019med	0.1	812	2019	180	36	15.76	13.6	5	0
6/30/2019	med	2019med	0.2	812	2019	181	37	12.82	11.6	3.5	0.022427578
7/1/2019	med	2019med	0.2	812	2019	182	38	15.03	11.6	8.5	0.054119062
7/2/2019	med	2019med	0.1	812	2019	183	39	17.42	14.1	9	0.014844749
7/3/2019	med	2019med	0	812	2019	184	40	17.47	12.1	11.5	0
7/4/2019	med	2019med	0	812	2019	185	41	18.15	12.6	12	0
7/5/2019	med	2019med	0	812	2019	186	42	19.82	13.6	12	0
7/6/2019	med	2019med	10.2	812	2019	187	43	19.57	16.1	8.5	10.26692891
7/7/2019	med	2019med	0	812	2019	188	44	13.21	9.6	9.5	0
7/8/2019	med	2019med	0	812	2019	189	45	13.86	6.1	15	0
7/9/2019	med	2019med	0	812	2019	190	46	16.15	9.6	13	0
7/10/2019	med	2019med	0	812	2019	191	47	17.57	13.6	9.5	0
7/11/2019	med	2019med	14.2	812	2019	192	48	17.36	13.1	9.5	4.074548072
7/12/2019	med	2019med	6.6	812	2019	193	49	16.88	15.1	4.5	1.03391577
7/13/2019	med	2019med	2.8	812	2019	194	50	16.88	14.1	7	6.077348066
7/14/2019	med	2019med	0.5	812	2019	195	51	15.53	13.6	4.5	0.04154432
7/15/2019	med	2019med	0	812	2019	196	52	14.59	12.6	6	0
7/16/2019	med	2019med	0	812	2019	197	53	16.3	10.6	11.5	0
7/17/2019	med	2019med	3.6	812	2019	198	54	18.32	16.6	4	0.504968686
7/18/2019	med	2019med	0.2	812	2019	199	55	16.42	13.1	6.5	0.060889666
7/19/2019	med	2019med	0	812	2019	200	56	18.8	13.6	11	0
7/20/2019	med	2019med	0	812	2019	201	57	22.38	20.1	6	0
7/21/2019	med	2019med	0.1	812	2019	202	58	20.99	16.6	6	0
7/22/2019	med	2019med	2	812	2019	203	59	15.24	14.1	3.5	0.431177446
7/23/2019	med	2019med	2.3	812	2019	204	60	13.48	11.6	5.5	0.442647139
7/24/2019	med	2019med	0	812	2019	205	61	14.03	11.6	7	0
7/25/2019	med	2019med	0	812	2019	206	62	14.55	10.6	10	0
7/26/2019	med	2019med	0	812	2019	207	63	16.72	12.1	10.5	0
7/27/2019	med	2019med	0.1	812	2019	208	64	17.15	12.6	11	0
7/28/2019	med	2019med	9.4	812	2019	209	65	18.11	13.6	9.5	5.198455598
7/29/2019	med	2019med	0.1	812	2019	210	66	22.82	16.6	14	0.010288948
5/25/2021	med	2021med	0	812	2021	145	1	15.6	4.6	19.1	0
5/26/2021	med	2021med	0	812	2021	146	2	19.4	15.1	13	0
5/27/2021	med	2021med	0	812	2021	147	3	11.4	5.1	11	0
5/28/2021	med	2021med	0	812	2021	148	4	4.9	1.1	8	0
5/29/2021	med	2021med	0	812	2021	149	5	7.3	4.1	8	0
5/30/2021	med	2021med	0	812	2021	150	6	6.9	3.1	7	0
5/31/2021	med	2021med	0	812	2021	151	7	7.2	6.1	3	0
6/1/2021	med	2021med	0	812	2021	152	8	10.7	4.6	12.5	0
6/2/2021	med	2021med	0	812	2021	153	9	14.6	6.6	15	0
6/3/2021	med	2021med	0	812	2021	154	10	15.6	12.6	7	0
6/4/2021	med	2021med	0	812	2021	155	11	16	13.1	6	0
6/5/2021	med	2021med	0	812	2021	156	12	18	11.6	13.5	0
6/6/2021	med	2021med	0	812	2021	157	13	20.2	15.6	11.5	0
6/7/2021	med	2021med	0	812	2021	158	14	21.7	15.6	12	0
6/8/2021	med	2021med	0	812	2021	159	15	20.7	18.1	7	0
6/9/2021	med	2021med	0	812	2021	160	16	18.6	12.1	11.5	0
6/10/2021	med	2021med	0	812	2021	161	17	13.2	7.6	11.5	0
6/11/2021	med	2021med	0	812	2021	162	18	10.9	7.1	6.5	0
6/12/2021	med	2021med	0	812	2021	163	19	12.8	5.6	14.5	0
6/13/2021	med	2021med	0	812	2021	164	20	15.1	8.1	15	0
6/14/2021	med	2021med	0	812	2021	165	21	14.4	10.6	8	0
6/15/2021	med	2021med	0	812	2021	166	22	14.6	12.6	6	0
6/16/2021	med	2021med	0	812	2021	167	23	10	8.1	6.5	0
6/17/2021	med	2021med	3.1	812	2021	168	24	11.2	5.1	13	0
6/18/2021	med	2021med	2.3	812	2021	169	25	15	6.6	16.5	1.21134594
6/19/2021	med	2021med	0	812	2021	170	26	16.4	13.1	9	1.672932331
6/20/2021	med	2021med	4.4	812	2021	171	27	16.9	12.6	10.5	0
6/21/2021	med	2021med	8.2	812	2021	172	28	19.9	12.6	15	4.831277636
6/22/2021	med	2021med	0	812	2021	173	29	14.6	9.1	9.5	1.603574463
6/23/2021	med	2021med	0.3	812	2021	174	30	9.4	6.6	8	0
6/24/2021	med	2021med	0	812	2021	175	31	12.7	5.6	15	0
6/25/2021	med	2021med	0	812	2021	176	32	14.3	7.6	14	0
6/26/2021	med	2021med	0.7	812	2021	177	33	16.3	10.1	11.5	0
6/27/2021	med	2021med	0	812	2021	178	34	21	17.1	9	1.629254164
6/28/2021	med	2021med	0.2	812	2021	179	35	22.5	20.1	7.5	0
6/29/2021	med	2021med	0	812	2021	180	36	22.5	19.6	8	0.096628731
6/30/2021	med	2021med	5.9	812	2021	181	37	20.3	18.1	7	0
7/1/2021	med	2021med	0.5	812	2021	182	38	16.1	15.1	3	2.94078463
7/10/2021	med	2021med	0.2	812	2021	191	47	14.1	11.1	9	0.66421677
7/11/2021	med	2021med	0	812	2021	192	48	15.5	11.1	10	0.065073569
7/12/2021	med	2021med	0	812	2021	193	49	16.9	13.6	8	0
7/13/2021	med	2021med	2.6	812	2021	194	50	16	13.6	4	0
7/14/2021	med	2021med	0.1	812	2021	195	51	19	16.6	8	6.986933128
7/15/2021	med	2021med	1	812	2021	196	52	19.6	16.6	8	0
7/16/2021	med	2021med	0.9	812	2021	197	53	18.9	15.6	6.5	6.309805779
7/17/2021	med	2021med	8.8	812	2021	198	54	15.9	13.6	4.5	8.114754098
7/18/2021	med	2021med	16.3	812	2021	199	55	15.5	14.6	3	2.943698601
7/19/2021	med	2021med	2.7	812	2021	200	56	15.2	13.1	4	3.129051267
7/2/2021	med	2021med	6.9	812	2021	183	39	12.9	10.6	4	0.078732054
7/20/2021	med	2021med	3.5	812	2021	201	57	16.6	14.1	5.5	0.889704844
7/21/2021	med	2021med	1.6	812	2021	202	58	14.3	13.1	3	5.548430645
7/22/2021	med	2021med	0	812	2021	203	59	13	8.6	8.5	0.688077706
7/23/2021	med	2021med	3.8	812	2021	204	60	13.1	10.1	8.5	0
7/24/2021	med	2021med	0.2	812	2021	205	61	13.4	8.1	12.5	3.080810982
7/25/2021	med	2021med	7.3	812	2021	206	62	16	13.6	6	0.126502214
7/26/2021	med	2021med	0	812	2021	207	63	16.8	14.6	6	5.666358042
7/27/2021	med	2021med	0.8	812	2021	208	64	14.9	12.6	7	0
7/28/2021	med	2021med	0	812	2021	209	65	12.6	9.1	8	0.725604671
7/29/2021	med	2021med	4.4	812	2021	210	66	12.1	6.6	12.5	0
7/3/2021	med	2021med	8.5	812	2021	184	40	10.3	10.1	2	1.793038021
7/4/2021	med	2021med	6.2	812	2021	185	41	11.1	10.1	4	2.566749884
7/5/2021	med	2021med	0	812	2021	186	42	12.7	6.6	11.5	1.296658385
7/6/2021	med	2021med	0.5	812	2021	187	43	17.5	14.1	8	0
7/7/2021	med	2021med	0.5	812	2021	188	44	15.4	13.1	5	0.316360817
7/8/2021	med	2021med	3	812	2021	189	45	12.9	11.6	3.5	0.997229917
7/9/2021	med	2021med	3.1	812	2021	190	46	16.1	14.6	3.5	0.613842051
